# Supplementary material for: Inhibition of SGLT2 Preserves Function and Promotes Proliferation of Human Islets Cells In Vivo in Diabetic Mice
Source: Biomedicines. 2022 Jan 18;10(2):203. doi: 10.3390/biomedicines10020203 (PMC8868601; doi:10.3390/biomedicines10020203)
Supplement: Supplementary file 1 [file biomedicines-10-00203-s001.zip]

Archive with 1 entries (1 files):
- biomedicines-1502298-supplementary.pdf
